# Supplementary material for: Using deep-learning algorithms to derive basic characteristics of social media users: The Brexit campaign as a case study
Source: PLoS One. 2019 Jan 25;14(1):e0211013. doi: 10.1371/journal.pone.0211013 (PMC6347201; doi:10.1371/journal.pone.0211013)
Supplement: S1 Dataset — (ZIP) [file pone.0211013.s006.zip]

Archive with 5 entries (5 files):
- DataBes.dta
- DataFb.dta
- DataFbSubsampleVal.dta
- DataPrecision.dta
- Datasets.doc
